# Supplementary material for: Peer-Led Models Focussed on Emotional Distress and Suicide Prevention: A Scoping Review
Source: Int J Environ Res Public Health. 2026 Feb 23;23(2):273. doi: 10.3390/ijerph23020273 (PMC12941041; doi:10.3390/ijerph23020273)
Supplement: Supplementary file 1 [file ijerph-23-00273-s001.zip]

Archive with 2 entries (2 files):
- PRISMA-ScR-Fillable-Checklist_Safe Spaces scoping review.pdf
- Safe_Spaces_Scoping_Review_supp tables final.xlsx
