# Supplementary material for: Peer-Led Models Focussed on Emotional Distress and Suicide Prevention: A Scoping Review
Source: Int J Environ Res Public Health. 2026 Feb 23;23(2):273. doi: 10.3390/ijerph23020273 (PMC12941041; doi:10.3390/ijerph23020273)
Supplement: Supplementary file 1 [file ijerph-23-00273-s001.zip › Safe_Spaces_Scoping_Review_supp tables final.xlsx]

## Sheet: S2 Key terms and strings
Table S2. Key search terms and search strategy
Scope	Search terms	Search strings for Medline
Participants	Suicide OR emotional AND (health OR wellbeing OR disorder OR illness OR stress OR distress OR crisis) OR mental AND (health OR wellbeing OR disorder OR illness OR stress OR distress OR crisis) OR psychological AND (health OR wellbeing OR disorder OR illness OR stress OR distress OR crisis) OR psychiatric AND (health OR wellbeing OR disorder OR illness OR stress OR distress OR crisis)	((suicid*) OR (emotion* OR mental* OR psychological OR psychiatric)) ADJ (health OR wellbeing OR well being OR illness OR disorder OR stress OR distress OR cris?s)
Concept	Crisis intervention OR Psychosocial support OR therapeutic environment OR community mental health services OR recovery OR safe space OR safe haven OR salutogenesis OR enabling place OR therapeutic landscape OR restorative environment OR geographies of care OR health navigation OR healing OR social care	(social support OR psychosocial OR crisis intervention OR therapeutic environment OR community mental health services OR recover* OR safe space* OR safe haven* OR salutogen* OR enabling place* OR therapeutic landscape* OR restorative environment* OR geograph* of care OR health navigat* OR healing OR social care OR peer OR counsel*)
Context	Peer AND (support OR led OR deliver OR run OR held OR directed) OR lived experience OR experiential knowledge OR community-based OR non-clinical OR carer AND (co-design OR co-facilitate OR collaborate OR co-produce OR participatory OR EBD OR EBCD) OR consumer AND (co-design OR co-facilitate OR collaborate OR co-produce OR participatory OR EBD OR EBCD) OR patient AND (co-design OR co-facilitate OR…	(((peer* or care* or consumer* or patient* or client* or user* or guest* or lived experience or experience based or experiential knowledge) adj (support* or led or lead* or deliver* or run* or held or direct* or influence* or provide* or co-design* or codesign* or co-facilitat* or cofacilitat* or collaborat* or co-produc* or coproduc* or EBD or EBCD or participat*)) or non clinical or non-clinica…

## Sheet: S3 non suicide-specific article
Table S3: Characteristics of emotional distress without explicit mention of suicidal ideation and crisis articles (n = 22)
Author and date	What was the aim/purpose of the study?	In which country was the study conducted?	Study design	Participant population description	Program setting	Program Type	Duration (hours/days/weeks/months)	Key components of the program - "interventions"	Peer worker description	Training and supervision details	The components of the peer model	What were the outcome(s) that researchers used to assess the effectiveness or impact of the program.	How were these outcomes measured?	What were the findings of the peer-led program on the outcomes measured?	Were peers, consumers, caregivers or co-design processes involved at any point of the design of the program, conduct or interpretation of the study? Please describe how:
Acri 2021 [41]	To examine the impact of a peer-delivered outreach program upon depression and engagement in mental health services for child welfare-involved caregivers.	USA	Pre-post trial	Adults aged over 18 years, English-speaking who are the primary caregiver of a child under the age of 18	A preventative services program at a large child welfare organization	Individual	Program divided into four sessions, with each session lasting approximately one hour	Peer-administered screening, psychoeducation & referral	Female caregiver with a high school-level education, currently employed at the child welfare agency and experience of being involved in the child welfare system.	No information on training, supervision weekly by a PhD-level social worker and a senior peer advocate at the child welfare organization.	Depression screening, psychoeducation, explaining treatment options, support initiating contact with referral source.	Depressive symptoms, Treatment engagement and barriers	Centre for Epidemiologic Studies Depression Scale Service Use Report Form, Barriers to Treatment Scale	Participants had significant reductions in depression from baseline to both post-test and follow up, however no significant differences were found from post-test to follow-up. At follow up, two thirds of the participants (66.7%) were engaged in treatment. The authors concluded that the programme may have been effective in improving depression and treatment engagement, but didn't seem to influence…	Meetings with the investigative team, peers, case managers and child welfare organization leadership staff iteratively develop the intervention. No information provided if peers were involved in the conduct or interpretation of the study.
Byrom 2018 [42]	To assess the acceptability and impact of a peer support intervention program.	UK	Pre-post trial	University students, all were eligible regardless of current mental health.	Eight university sites across England	Group	6 weeks	Peer-to-peer support	Student volunteers, group leaders were not required to have lived experience of depression, but students with experience of depression were encouraged to apply.	Student volunteers were recruited and trained by the student mental health charity, Student Minds. A 2-day course consisted of active listening skills, motivational interviewing, boundaries and safeguarding. Regular telephone supervision with Student Minds provided.	Publicise the sessions, recruit participants, facilitation of intervention,	1) Changes in mental wellbeing, and 2) participants confidence in talking about mental health, their knowledge of mental health, their ability to look after their own mental health, and how openly they talked about their mental health with friends and family and whether they felt able to make the most of their university experience. 3) Retention and completion rates	1) Warwick-Edinburgh Mental Well-being Scale 2) 5-point Likert scales 3) Attendance rates	Students attending the support group had low levels of mental wellbeing at the start of the program, there was a significant increase in mental wellbeing observed for returning students. There was no significant change in self-rated openness to talking about mental health or ability to make the most of the university experience over the course. The program was generally well-received, however, th…	Whilst there is no mention of peers involved in the design, conduct or interpretation of the study, there is an acknowledgement of the support of Students Against Depression having assisted in the development of the course
Conner 2018 [50]	To evaluate the relationship between peer support and hospital readmissions for recently discharged older adults due to a medical condition with an untreated mental health diagnosis of depression	USA	Randomised controlled trial	Participants: adults 60 years old and older, recently discharged from the hospital within the last 30 days because of a medical condition. who also had a diagnosis of depression and did not have a co-occurring substance use disorder, were not actively suicidal, or have an organic brain disorder, dementia, or other significant cognitive impairment.	Recruitment occurred within three community based primary care centres located within an Eastern city of the United States.	Individual	Intervention at least 3 meetings in a period of 3 months The study was implemented over a period of 8 months.	Peer-to-peer support	The peer workers were older adults aged 61-91 years with a previous treated depressive episode and a high school education	20 hours training included depression, peer support, aging, communication skills, recovery, engaging in mental health treatment, appropriate use of self-disclosure, communicating with healthcare providers, motivational interviewing techniques crisis management. bi-weekly supervision meetings with project researchers/ clinicians, peers were screened for depression symptoms in the sessions to monit…	Utilization of motivational interviewing strategies, peer educator role and shared lived experience, tailored individual support, social support and information, reinforcement of hospital discharge plan, modelling empowerment and control, and write comprehensive contact notes.	1. Clinical characteristics: the severity of depressive symptoms at screening, baseline, and follow-up assessments 2. Hospitalization: current somatic and psychiatric medical conditions, including the cause of the initial hospitalization, subsequent readmissions (at 30 days, 90 days, and 12 months), and time spent in hospital.	1. The Patient Health Questionnaire (PHQ-9) 2. Hospital medical records and administrative data	At each time point (at 30 days, 90 days, and 12 months) participants that received peer support were less likely to be readmitted to hospital than the participants who did not receive peer support. They also had a significant reduction of their depressive symptoms whilst people without the peer support intervention depressive symptoms remained the same.	No mention of peers, consumers, caregivers or co-design processes involved at any point of the design of the program, conduct or interpretation of the study.
Cook 2017 [51]	To describe the range of services available, summarise research on the benefits of peer support for suicide loss survivors; identify evidence- and practice-informed principles of effective peer support programs and describe a case example of a well-developed program.	USA	Case study	People who have been affected by the suicide of someone in the military.	Setting is not specified inference is that it is a national program.	Both group and individual	Program established 1994, ongoing. Study conducted 2017	Peer-to-peer support	Suicide loss survivors that are further along in their grief.	Training consists of online workshop, one day face to face training and ongoing in service and specialised training. No information on training content. Supervision is by a full-time staff person who is a suicide loss survivor, however nothing is mentioned about frequency or duration.	Whilst the article outlines the different elements of the programme, there is not much evidence of the components of the peer model, there is mention of careful selection of mentees to see if they are ready and monitoring of the mentor mentee relationships but it is not clear how this is done and who does it. In the grief camp Peer mentors partner with a child at the camp and participate in all t…	No outcomes as this articles describes peer support for suicide loss survivors, it does not measure the effectiveness or impact of the programme	N/A	This paper explores ideas which provide a foundation to Objective 9.3 of the Responding to Grief, Trauma, and Distress After a Suicide: U.S. National Guidelines 2015 (Survivors of Suicide Loss Task Force). It maintains that the all aspects of the program example provides a powerful sense of community. It suggest some frameworks for systems development in developing the next setups including Zero …	There is no indication that peers had any involvement in developing the program, or the conduct or interpretation of the study. Peer workers were involved in the delivery of the program.
Cust 2016 [48]	To identify whether the support from a peer support worker would assist in the reduction of postnatal depression in new mothers.	UK	Case study	New mothers diagnosed as 'at risk' of postnatal depression.	Participants could elect to see Peer in their homes or location of their choice.	Individual	Not defined	Peer-to-peer support	Peer support workers had had mild to moderate postnatal depression but who were recovered and not currently receiving any form of psychological support or taking any medication.	Training consists of child protection procedures and confidentiality. No structured training schedule was adhered to as the peer workers collectively felt that they wanted to help from the stance of a fellow mum with similar experience. Individual and group support session were provided	PSW identified the nature of the problem, find a proposed solution, and designed their own proposed 'support package'	Reduction of postnatal depression.	EPDS - - an assessment tool for mothers at risk of postnatal depression. Log books Interviews	The authors concluded that peer support workers could assist in decreasing postnatal depression in new mothers. The key themes identified were the value of social support, empathy and shared experiences. The participant recognised the value of peer workers saying that they gave them hope and normality whilst assuring them that they were not failures. Peers mentioned that they had feeling of perso…	Peers, and participants were involved in all aspects of the design and conduct of the program.
Fan 2019 [43]	To examine the feasibility for developing a community-based peer service in China.	China	Qualitative evaluation	Participants who were between 18–60 years old, diagnosed with schizophrenia or bipolar disorder; stable at least 3months; no drug or alcohol abuse; and no severe physical illness. Caregivers were of both the peer workers or the participants were also recruited.	4 districts in Beijing - large metropolitan area, community rehabilitation centres or community health care centres,	Group	Intervention: 8 session topics, one delivered every 1-2 weeks. Study 18 months	Peer-to-peer support	Peer workers aged between 18 and 60 years old, had a diagnosis of schizophrenia or bipolar disorder and having insight about their illnesses, stable for at least 6 months; adherent to medications, no drug or alcohol abuse; no severe physical illness; and having good social functioning and strong practical skills.	Five half- days training delivered by a psychiatrist and a clinical psychologist, consisting of the concept and theory of peer support services, working principles and requirements, how to design and implement group activities, effective listening and speaking skills, how to answer patients' questions about mental health, how to handle emergency situations, and how to complete the record forms. T…	Two peers facilitated group session on daily life skills, social skills, knowledge of mental disorders, entertainment, fine motor skill practice, personal perceptions, healthy lifestyle support, and emotional support.	Service satisfaction and perceived benefits of the service.	Participants self-report in two areas: overall service satisfaction and willingness to continue the participation in the program. Peer workers three self-reported areas: overall work satisfaction, work competency and stress, and willingness to continue working as a peer service provider, they were also asked about benefit for self through four areas: disease related benefit, social communication,…	All participants said that the peer services were beneficial. The majority (85%) of the peer workers wanted to continue as peer workers, they mentioned improvements in working skills, communication skills and mood. The participants also reported improvements in communications skills and mod as well as illness knowledge, and illness stability Caregivers reported confidence in recovery of their fam…	Peer worker developed service plans for the session which was submitted to the community doctors, chose the topic and how to deliver the sessions. No indication of peer involvement in the conduct or interpretation of the research
Gillard 2015 [52]	To develop an empirically and theoretically grounded model articulating the change mechanisms underpinning peer worker interventions.	UK	Case study	Multiple programs were evaluated. Age range was from 18-65+, mix of genders, mix of ethnicities. The paper listed four main categories of 'population' which were included across the programs - 'General adult mental health', 'Adult personality disorders', 'Black African/Black African Caribbean adult mental health' and 'Black & Minority Ethnic adult mental health'	Settings varied depending on the program. Organisations involved varied, including the NHS Mental Health Trust, peer-led organisations and voluntary sector organisations. Therefore, most of the programs were in a community setting, but some were in a hospital setting.	Group; Individual	Not specified, as each program different	Peer-to-peer support	No information supplied	Not specified	Shared lived experience, recovery planning, role-modelling recovery, self-care	Whether the person being supported felt they were able to build trusting relationships with the peers Engagement with other services and the community social functioning and self-care Hope for the future Challenging stigma	Measured outcomes qualitatively by conducting interviews with peer workers, service users, non-peer staff colleagues and team/line managers.	The authors developed a change model underpinning peer worker actions where building trusting relationships based on shared lived experience was the primary mechanism, peers provided a role model for recovery and facilitated a bridging and engaging mechanism both of which could lead to the possibility of improving engagement in treatment; strengthening social networks, social functioning, social …	Coproduction approach to the research involving clinical , health service and service user researchers. There was no indication of whether peer had any involvement in the development of the interventions.
Hassouneh 2013 [44]	To test the efficacy of the Healing Pathways (HP) program in reducing clinically significantly depressive symptoms in women with physical disabilities.	USA	Randomised controlled trial	Women with a physical disability requiring some form of disability accommodation and support; and had a Centre for Epidemiologic Studies Depression Scale (CES-D) score of 16 or higher at the time of enrolment, they could not have a significant self-reported intellectual disability and/or receipt of developmental disability services or other psychotherapy services; or active suicidality or psychos…	Two urban and two rural sites.	Group	The Healing Pathways program includes 14 sessions each of 2.5 hours in length.	Structured psychological therapy (e.g., CBT)	No information supplied.	10-day face-to-face training series which was undertaken by the whole team including researcher and included: understanding depression and anxiety; crisis intervention; suicide assessment and intervention; violence and abuse assessment and intervention; and responding to trauma. Training was provided by persons from the disability community with recognized expertise in specific areas as well as b…	Peers facilitated The Healing Pathways program which includes sessions on (1) introduction to the program and overview of depression in WPD; (2) strengths and goals; (3) mental habits; (4) understanding and managing emotions; (5) sense of self (includes optional content on body image and sexuality); (6) personal identity and role models; (7) violence and abuse; (8) relationships, social support, …	Depression (main focus of study) Coping, health behaviour, self-esteem, body and sexual self-esteem, loneliness.	The Centre for Epidemiologic Depression Scale Selected sub-scales of the Brief COPE Health Behaviour: Health Promoting Lifestyle Profile II Rosenberg Self-esteem scales Physical Disability Sexual and body Esteem Scale UCLA Loneliness scale-Version 3 Stanford Health Assessment Questionnaire CAGE-AID Verbal rating scales Focus groups	Depression scores were significantly lower at the end of the intervention compared to baseline. There was also intervention effects on loneliness, body image and sexual self-esteem, substance use, stress management, interpersonal relations, spirituality, emotional support, positive reframing, and self-blame. The participants maintained that all course content was valuable but suggested that the s…	Development of the intervention was informed by a complete literature review, a series of focus groups, input from an advisory board, and written contributions from women with physical disability community members. There is no indication the peer were involved in the conduct or interpretation of the research.
Jain 2016 [53]	To investigate whether perceptions of peer support, support from veterans and support from mental health staff influence level of engagement in treatment; recovery orientated attitudes toward PTSD and PTSD symptoms.	USA	Observational study	VA (Veteran Affairs) patients who were residents at a residential rehabilitation program for PTSD.	Male veteran PTSD residential program	Group; Individual	Not stated	Peer-to-peer support	A VA patient further along in their PTSD treatment	No training supplied to the Big Brother peers	General mutual support as part of the therapeutic environment and participation in the Big Brother intervention where more individualised support is offered to orientate the newcomer to the programme, be there as a support, answer any questions and encourage them to participate in and adhere to the programme.	PTSD symptoms in the past 2 weeks; Attitudes towards recovery and peer support	self-report demographic questionnaire. Posttraumatic Stress Disorder Checklist-Military Version (PCL-M) Recovery Attitudes Scale Treatment program staff were asked about their perceptions of the study participant's level of engagement in treatment. The Peer Support Interaction Scale (PSIS) The General Social Support Scale	Whilst Veterans perceived greater support from other veterans than from any other source, their perceptions of support from mental health staff , family and friends, and their Big Brother (mean = 3.31, SD = 1.10) were mixed. Those reporting negative behaviours by the Big Brother showed less improvement in recovery attitudes. The authors did conclude that the Big Brother intervention was not a for…	There is no indication that peers had any involvement in developing the program, or the conduct or interpretation of the study. Peer workers were involved in the delivery of the program.
Jones 2015 [45]	To evaluate the effects of the Home-Start scheme to provide a greater understanding of peer based support schemes for mother in the 12 months following birth of their child.	UK	Qualitative evaluation	Women with low mood following childbirth	Run by a voluntary organisation. Specific setting in which women engage with the service can vary depending on the level of need. Peers can do home-visits.	Individual	Varies depending on the needs of the woman	Peer-to-peer support	Parents with lived experience of depression	The only information provided was that peer volunteer had 40 hours of training provided, no information supplied on content,	No information on the components of the peer model just the volunteers use a befriending process to deliver the organisation's package of social involvement therapy.	Reduction in social problems Improved mental health and self-esteem Coping with financial issues Parenting challenges (such as children's behaviour, multiple children problems and lack of childcare)	Secondary data analysis. When women enter the service they are given an initial assessment where they asked to rate themselves in the domains of family wellbeing and daily functioning. The information was also collected through out the intervention by the Home-Start assessor.	Women reported on four elements that could contribute to low mood, social problems, mental health and self esteem problems, financial issues and parenting challenges. There seemed to be no relation between length of time between initial assessment and engaging with a volunteer and any improvements in the above elements. People left the service for a variety of reasons including improvements in we…	The initial assessment tool was developed by the organisation in collaboration with former service users. There is no indication of lived experience involvement in the design, conduct or interpretation of the study.
Joo 2016 [54]	To assess the feasibility of peer-delivered depression care.	USA	Mixed methods	Participants were 50 years and olde, not engaged in professional mental health care, and had clinically significant depressive symptoms.	Not described	Individual	Peer mentors and patients met for 8 one-hour weekly meetings	Peer-to-peer support	Men and women who were 50 years or older and who had a history of depression and treatment with more than 5 years in recovery.	20 hours of training focused on effective communication skills, rapport building, active listening, sharing of experiential knowledge and expression of empathy, cultural competence, peer roles patient confidentiality, and patient safety. Weekly supervision meeting with a psychiatrist in these meetings, which consisted of patient progress reports, shared impressions and insights, guidance, reinfor…	Establishing a strong working alliance, identifying a patient-defined problem, encouraging behaviour change, and facilitating connections to community and formal mental health services.	depressive symptoms; working alliance; self-efficacy; social support; loneliness; self-esteem; coping; hope	PHQ-9 (10) Beck Depression Inventory II MINI Depression module The Working Alliance Inventory Short Form Generalized Self-Efficacy Scale. The MOS Social Support Survey UCLA Loneliness Scale Brief COPE Hope Scale	Participants had significantly reduced depression over time , Working alliance was significantly higher for patients whose depression improved but did not change appreciably for those whose depression did not improve. Participants thought that peers displaying similar experience helped them accept the credibility of the coping skills suggested. the involvement of professionals give credibility to…	Whilst peers were involved in the intervention, there is no indication that they were involved in the design of the intervention or the conduct and interpretation of the evaluation.
Martin 2020 [46]	To assess the feasibility of the iHOPE among people living with cancer.	UK	Pre-post trial	adults aged 18 years and older, living in the United Kingdom, coming to the end of cancer treatment or surgery, or having recently completed treatment, able to read and understand English, and with access to the internet and an email account.	Online	Group	Six weeks	Structured psychological therapy (e.g., CBT); Other: "The iHOPE program is based on principles derived from positive psychology and focuses on positive experiences, strengths, and personal competencies rather than mental health problems such as anxiety and depression.	Peer facilitators where people who were affected by cancer in some way.	No information about training apart from the mention that they received training from Maximillian Cancer Support. No information on supervision.	The peers facilitated the I Hope programme, encouraged participants, stimulated discussion in social networking forums, monitored daily social networking posts for safety and report any technical problems to the research team.	* Satisfaction with the program * Cancer-related fatigue * Cancer-related concern or fear of recurrence * Depression * Anxiety * Mental well-being * Hope * Gratitude	Bespoke questionnaire for satisfaction scores on specific elements of program development Quality of life in adult cancer survivors scale (QLACS). Two subscales were used; cancer-related fatigue and cancer-related concern or fear of recurrence. Patient health questionnaire (to assess depression). Generalised anxiety disorder scale Warwick Edinburgh mental well-being scale Adult state hope scale T…	The majority (93%) of participants reported that the program was easy to navigate and was well managed by the peer facilitators, and that tithe social networking tools were useful. Depression, anxiety, cancer-related fatigue, and fear of recurrence all decreased and positive mental well-being , hope, and gratitude all increased.	The programme was adapted using an iterative five step process that involved people who had attended, delivered, and commissioned the delivery of the face-to-face HOPE program, usability testing of iHOPE with stakeholders, including MCS staff, trainers, and cancer survivors, user and facilitator feedback, cohorts reviewing the system while they were enrolled in the program. There is no indication…
Milne 1989 [55]	To evaluate a pilot study or peer therapist in informal community groups made up of people experiencing clinical anxiety.	UK	Pre-post trial	Clinically anxious clients who attended the support group and group leaders (people with LE of anxiety) who were trained to run the groups.	Non-NHS community venues that were associated with social support rather than with formal therapeutic services.	Group	Ten weekly or fortnightly sessions.	Peer-to-peer support; Structured psychological therapy (e.g., CBT)	Community-dwelling adults with experience of anxiety, who had discontinued regular appointments with a psychologist.	Training consisted of a 15 hour workshop, including running the group; counselling skills; assessment skills; and therapy skills. Peers met regularly with supervisors to discuss and plan the programme sessions; the frequency of these meetings went from once a week to less frequently as peers gained in confidence and competence.	Peers facilitated closed group sessions on a series of anxiety management topics including outline of anxiety management and rationale; defining and describing anxiety; assessing anxiety; and self-control over anxiety. There were 10 sessions at least one week apart	Peer leaders *Anxiety and self-efficacy. Client group * Depression and anxiety. * Stressful life events * Personal coping strategies. * Distress Comparison group * Comparison group were five self-referred women, who attended a self-help group.	* Fear Questionnaire. * Self-Efficacy Scale. * Beck Depression Inventory Score. * Stressful life events * Coping responses questionnaire (CRQ) * General health questionnaire (GHQ) * Ad hoc consumer satisfaction scale. * Functional analysis questionnaire * Anxiety management questionnaire * Relaxation training checklist * Counselling scale * Functional analysis video	The peer leaders showed statistically significant increases scores on the Functional Analysis Questionnaire, the Relaxation Training Checklist, the skills dimension of the Counselling Scale, and the Functional Analysis video task after the training workshop indicating that the course did enhance the peers’ skills and knowledge in these areas. The anxiety management group participants showed a bet…	The group leaders were peers but it is not clear if they were involved in the development of the model or involvement in the design, conduct or interpretation of the study.
Nissling 2020 [56]	To assess patient experiences; the feasibility, safety, and acceptability; and preliminary effectiveness in an 8-week peer-supported Internet Cognitive Behavioural Therapy program	Sweden	Mixed methods.	Adults aged 18 years or older with an anxiety disorder diagnosed including an anxiety disorder (social anxiety, generalized anxiety disorder [GAD], panic disorder, obsessive compulsive disorder, or unspecified anxiety disorder). They were ineligible if they had started or made major changes in the medication in the past few months, having serious suicidal ideation or suicide plans, having severe …	Internet based.	Individual	Eight weeks	Peer-to-peer support; Structured psychological therapy (e.g., CBT)	Only information was that the peer workers had experience working at an inpatient psychiatric clinic	The peers were trained by an organisation who has an established program of peer support education. No further information on training supplied. Peers received weekly supervision from a psychologist, and included discussing the treatment content, the participants' answers on the questionnaires, and reflections on the written messages from the participants.	Peer supporters provided support and feedback on the therapist-guided internet-delivered cognitive behavioural therapy programme exercises. Other activities included calling and text messaging the participants.	* Anxiety * Psychological distress * Depression * Empowerment * Acceptability	* Anxiety: GAD 7-item scale * Psychological distress: Clinical Outcomes in Routine Evaluation 10 (CORE-10) * Depression: Montgomery-Asberg Depression Rating Scale - Self report (MADRS-S). * Empowerment: Empowerment Scale * Acceptability: including questions on helpfulness, meaningful and recommendations to others.	One of the themes generated from the qualitative analysis related specifically to the participants experiences with the peers, real contact in an online world (subthemes: “Support and encouragement” and “Sharing experiences provides personal contact”); Participants reported good experiences with the peer workers, that it helped see another side to anxiety and helped them see the possibility of a …	There is no indication that peers had any involvement in developing the program, or the conduct or interpretation of the study. Peer workers were involved in the delivery of the program.
O'Connell 2018 [57]	To explore the relationship between a peer mentor intervention and improved clinical outcomes and increased community tenure.	USA	Randomised controlled trial	Adults 18 years and older with three or more psychiatric hospitalisations (or two admissions plus more than three psychiatric ED visits) during the 18-month period who had a diagnosis of schizophrenia, schizoaffective disorder, psychotic disorder not other specified, bipolar disorder or major depressive disorder with or without psychotic features.	In-patient psychiatric ward at Yale New Haven Psychiatric Hospital	Individual	Intervention - nine months after discharge from hospitalization. Study: Unclear	Peer-to-peer support	Recovery mentors where adults with a severe mental illness and self identified as being in recovery and willing to share their experiences.	Training included the core components of the "recovery Guide" developed by Davidson and colleagues(2015) including fundamentals of recovery philosophy and recovery promotion, local resources, professional and personal boundary considerations and safety, cultural competence, and gender- and trauma-informed care. Ongoing supervision was provided by study supervisors through various methods includin…	Only information supplied was the Recovery mentors provided community based support.	Change in substance use Social functioning Time till rehospitalisation Community tenure	Alcohol and drug use subscales, Addiction Severity Index Brief Psychiatric Rating Scale 36-Item Short-Form Health Survey 1.0 Hope Scale Mental Health Statistics Improvement Program modified Social Functioning Scale Sense of Community Index	Participants in the recovery mentor group had significantly decreases in drug use compared with standard care participants, who reported an increase in drug use from baseline to the nine-month follow-up they also reported improvements over time in physical health, hygiene/self-care, unusual behaviour, social functioning and excitement compared with those in standard care. Median length of time to…	There is no indication that peers had any involvement in developing the program, or the conduct or interpretation of the study. Peer workers were involved in the delivery of the program.
Seal 2021 [58]	To determine the effectiveness of telephone motivational coaching to improve mental health treatment engagement among veterans.	USA	Randomised controlled trial	Veterans of military service who 1) had received primary care within 1 year of study enrolment at one of 8 participating VA community-based outpatient clinics and 2) had screened positive on at least one VA mental health screen or had received at least one mental health diagnosis, but had never attended a mental health visit, or had attended up to 2 mental health visits but without follow-up with…	Participants were recruited across 8 VA community-based outpatient clinics. These clinics were located in both Northern California and Louisiana, with a mix of rural and urban settings.	Individual	8 week motivational coaching intervention	Peer-to-peer support; Crisis support	Veterans of the armed forces with mental health issues and prior exposure to counselling.	2 day workshop included motivational interviewing (MI) techniques, how to address issues related to suicide prevention and mental health recovery among veterans, potential suicidal and homicidal ideation, as well as issues related to race/ethnicity and sexual orientation and identity.	Coaching. shared lived experience, motivational interviewing, problem-solving support, resource provision, encouragement and accountability, non-judgemental approach, and convenience.	Primary Outcome: 1.Initiation of clinician-directed mental health treatment. Secondary Outcomes: 2. Retention in mental health treatment for at least 2 visits. 3. Engagement in nonclinician-directed mental health care. 4. Engagement in self-care activities. 5. Mental health symptoms (PTSD, depression, anxiety, panic, substance use). 6. Quality of life domains (physical health, psychological healt…	Self-report and/or VA administrative data Self-report questionnaires PTSD checklist for DSM-5 (Patient Health Questionnaire-9, Severity Measureof Generalized Anxiety Disorder Adult Severity Measure for Panic Disorder-Adult WHO-ASSIST V3 WHOQOL-BREF questionnaire Readiness Ruler Hoge Perceived Barriers to Seeking Mental Health Services scale	Veteran stated that the benefits they received from the peer included help with problem-solving, suggestions for helpful and practical resources and encouragement with goals. They also found that peers were less judgemental and that telephone was more convenient than driving for miles to attend face to face meetings. There was no significant difference between the control group and the interventi…	Whilst peers were involved in the intervention, there is no indication that they were involved in the design of the intervention or the conduct and interpretation of the evaluation.
Suresh 2021 [47]	To investigates whether peer support is a viable form of support that would benefit university students.	Canada	Qualitative evaluation	McGill University students who voluntarily accessed the Peer Support Centre (PSC)	The Peer Support Centre (PSC) at McGill University in downtown Montreal, Quebec	Individual	Study conducted Sept 2016 to March 2020	Peer-to-peer support	Peer support volunteers were students who work closely with the university's mental health services and professionals there is no mention of whether they have lived experience of mental health issues	Training focuses on active listening, open communication, empathy, and crisis management.	Peer workers provide individual support sessions in a safe and supportive environment.	Mental health status Participant's personal, interpersonal, social and general wellbeing Session quality peer support volunteer wellbeing after a support sessions and their feelings of preparedness and helpfulness	Patient Health Questionnaire-9 (PHQ-9) Generalized Anxiety Disorder-7 Outcome Rating Scale The Session Rating Scale Students were asked open-ended questions to find out how they would rate the service that they received at PSC compared to other mental health services that they may have used in the past.	Participants that used the services were unlikely to go to other professional services, they went to the Peer Support Centre to talk to another person about their academic or general stress, and anxiety. They felt that the peers understood them, assisted them with coping skills and realising their own resilience, they also found the service easy to navigate and felt that there were not many barri…	There is mention that the service is a student run service and that students developed the training programme. There is no information that the participants or the service had any input into the conduct and interpretation of the study.
Tang 2022 [59]	To investigate the peer perspective in rendering formal peer support service to community-dwelling older adults recovering from depression.	China (Hong Kong)	Qualitative evaluation	Community-dwelling older adults at risk of or living with depression in Hong Kong	The focus of this study was the peers themselves rather than a specific program. The peers were recruited from community mental health service units and community aged care service units.	Group; Individual	Study: The peers were involved in 5 focus group interviews over 2 months Seemed to vary depending on which organisation the peer had come from.	Peer-to-peer support	Peer Supports (PS) were aged between 50 and 74, either having risk factors for depression or a diagnosis of depression.	Training consisted of a 100-hours certificate training course over 7 months on theories and concepts in older adult depression, mental health recovery, peer support and communication skills, supplemented with experiential learning and practicum.	In collaboration with the social workers, Peer Support workers were involved in telephone engagement, home visits, initial screening of older persons' mental health, and support service users in psychoeducation groups. They also helped at street booths and community educational events.	Experiences in peer support enablers and barriers, tools used meaning and changes to peer to peer services	Focus group interviews with peers who talked about their experiences in peer roles and the value/characteristics of their role/of peer support. Key themes were then identified.	Four themes emerged peerness in health and age-related lived experiences; companionship, social and emotional ties beyond formal support; meaningful roles to facilitate older people’s functional ability; and hopes and actions to counter the undesirable outcomes of aging. Peers found that they shared more about their physical wellbeing than their mental health, however this didn’t stop them establ…	Whilst peers were involved in the intervention, there is no indication that they were involved in the design of the intervention or the conduct and interpretation of the evaluation.
Travis 2010 [60]	To evaluate the feasibility of a telephone-based, mutual peer support intervention	USA	Pre-post trial	Participants had to be in treatment, have a current or past diagnosis of a depressive disorder with ongoing depressive symptoms or disability and have a history of at least two antidepressant trials, which could include medications they were currently taking.	Telephone support	Other -telephone support	12-weeks	Peer-to-peer support; Self-help information/books/websites	Participants had to be in treatment, have a current or past diagnosis of a depressive disorder with ongoing depressive symptoms or disability, have a history of at least two antidepressant trials.	Participants were given a 90-min training session focusing on communication skills and self-management practices which they attended in their pairs. They were also provided with a manual that had information on the intervention and their role in it, including conversation guides and suicide intervention and contact details of study staff.	Participants were paired together to provide peer support to each other.	1. Depressive symptoms 2. Functional disability 3. Quality of Life 4. Overall psychological health 5. Participant satisfaction and perceived benefits	1. The Beck Depression Inventory-II (BDI-II) 2. The Sheehan Disability Scale (SDS) 3. The Quality of Life Enjoyment and Satisfaction Questionnaire Short Form (Q-LES-Q-SF) 4. The mental health subscale of the SF-12 5. Qualitative feedback at the end of the 12-week study.	Participants showed a small but statistically significant reduction in depressive symptoms, functional impairment, a small but statistically significant increase in quality of life and an improvement in psychological well-being over the course of the intervention. At the end of the 12-week study, the majority of study completers reported satisfaction with the peer support calls, feeling comfortab…	Whilst people with lived experience were involved in the intervention, there is no indication that they were involved in the design of the intervention or the conduct and interpretation of the evaluation.
Truong 2019 [61]	To qualitatively understand peer self-disclosure to inform peer training	USA	Qualitative evaluation	The group receiving the program consisted of older adults experiencing depression.	Various settings where older adults could access depression care, including senior centres, independent living facilities, and aging studies.	Individual	One hour per week for 8 weeks	Peer-to-peer support	Individuals aged 50 and above with a history of depression, at least five years in recovery, and previous mental health volunteer experience.	Training consisting of 20 hours course conducted by a geriatric psychiatrist, included modules on active listening, relationship building, provision of emotional support, and encouragement to try something new. Ongoing supervision included weekly hour-long meetings with the supervisor where peers reported on client progress, and received guidance and reinforcement,	Delivery of depression care over 8 weeks	Nature of provider/peer-mentor self-disclosure. Specifically to analyse the content and frequency of self-disclosure by peer mentors during interactions with clients.	69 audio-recordings of peer-client meetings were coded for self-disclosure using the Roter Interaction Analysis System (RIAS) coding.	The researchers identified four primary themes of self-disclosure, self-disclosure as a counselling technique, establishing rapport through personal similarities without direct relation to depression, showing empathy through experiences of personal struggle, self-disclosure focused on the peer. Peer mentors shared personal experiences to guide client action, highlighted similarities with clients …	Whilst peers were involved in the intervention, there is no indication that they were involved in the design of the intervention or the conduct and interpretation of the evaluation.
Vanderkruik 2018 ]62]	To explore perspectives of a peer-delivered model to treat depression among Latina mothers.	USA	Qualitative evaluation	Latina mothers aged 18+pregnant or living young children who live in the local community and key information involved in addressing maternal health in the region.	A program setting not specified because study was assessing how Latina women viewed the concept of a peer-delivered model, as opposed to evaluating the peer program itself. However, the study did explore what setting people would like the program in, with suggestions that in-person, at home would be good or being flexible with settings.	Other: Model suggested variety of options	Not specified	Peer-to-peer support	Study was about developing a model and participants were asked for the characteristic they would want in a peer. In this case Peers needed to be bilingual, someone that has similar experiences i.e. mother with history of depression, preferably an older woman (seen as having more experience).	No specific on training, just that they needed it also specified that they needed strong supervision and a clear system of referral.	Whilst the participants are asked their opinions on the peer work model. There is no explanation on this model in the paper apart from the mention of task shifting from professionals to peers.	Not measuring outcomes because investigating the appetite/feelings towards a peer-model. The interviews focused on finding out what mothers want from a service in terms of logistical decisions about the model and characteristics desirable in the peers. Also addressed the barriers to seeking support currently and whether a peer-model could address these.	Focus groups and individual interviews.	Both the key informants and the women viewed the peer model favourably, flexibility in the setting and frequency of contact to fit with participants' preferences would be preferred. They also emphasised the importance of cultural considerations and the need to ensure that these are incorporated into the design and application of the model. Some concerns were also noted around confidentiality, sup…	This research is about asking opinions about a model rather than evaluating one. The peers etc participated in the research rather than conducting the research. Whilst the authors mention they are using Community-based participatory research (CBPR) there is no indication that community members had any involvement in developing the proposed model or the conduct and interpretation of the research.
Wain 2009 [63]	To describe the development of a person focused recovery service	UK	Case study	People suffering mental distress Organisation offers services for all ages, but has specific meetings for 16-25 year olds and children as young as 13	Organisation has a few physical locations	Group	Weekly mutual help meetings, followed by a 12-step recovery program (timeline unspecified)	Peer-to-peer support	Only information supplied was that the majority of staff were experts by experience	Not specified	Not specifically mentioned except to describe the program as including 'weekly mutual help meetings' and then a recovery programme with workshops including Changes Recovery Workshop which gives detailed information on the 12 steps programme, two steps explored each workshop. Wellbeing workshops to improve mental fitness. Moving forward course - 8 week assisting people to move forward in employmen…	Unspecified	Unclear	This article was more of a history of the set up and running of this service. There is mention of three evaluations of the service which the authors state are evidence that they help people with mental health issues including decreases in GP visits, lessening of suicidal feelings and of being an accessible service.	Lived experience was involved in all aspects of the research and development of the intervention.The program was developed by two people who have lived experience, over 90% of their staff have lived experience.

## Sheet: S4 suicide related articles 
Table S4: Characteristics of peer models of support for people experiencing suicidal crisis, ideation and distress articles (n = 37)
First author and year	Aim or purpose of the study	Country	Study design	Participant population description	Program setting	Program Type	Duration (hours/days/weeks/months)	Key components of the program - "interventions"	Peer worker description	Training and supervision details	The components of the peer model	What were the outcome(s) that researchers used to assess the effectiveness or impact of the program.	How were these outcomes measured?	What were the findings of the peer-led program on the outcomes measured?	Were peers, consumers, caregivers or co-design processes involved at any point of the design of the program, conduct or interpretation of the study? If they were, please describe how:
Acarturk, 2022 [64]	To assess feasibility, acceptability, perceived impact and cost-consequences of a group program Group Problem Management Plus (gPM+)	Turkiye	Randomised controlled trial	Participants: aged 18 years and above, Syrian with temporary protection status, Arabic speaker, K10 score of >15, WHO disability score of >16, with no acute medical condition or imminent risk of suicide, severe mental disorder or cognitive impairment.	Not specified but it took place in a local suburb of Istanbul, Turkey which hosts more than 30,000 Syrian refugees in conjunction with a refugee and asylum seeker non-government organisation. Groups were face to face and consisted of 8 to 10 participants of same gender with facilitator of same gender.	Group	Intervention: Five sessions were delivered over five consecutive weeks. Study assessments: Screening and baseline conducted in September 2018 by an Arabic-speaking team of trained assessors. Post-assessments were conducted 1-week after and follow-up assessments were conducted 3-month after the fifth and final session.	Peer-to-peer support; Self-help information/books/websites; Other: Reference to a "manual" with case examples and exercises to practice skills, stress management, problem-solving. The opportunity to share problems and concerns with each other.	Arabic speaking refugees with at least 12 years education matched by gender to the group they were leading.	An 8-day training programme, no further details supplied. Weekly local group supervision by certified Group Problem Management+ trainers.	facilitation of intervention, peer to peer support	Acceptability, feasibility, cost-effectiveness. Symptoms of depression and anxiety, psychosocial functioning, symptoms of post-traumatic stress disorder and self-identified problems.	Kessler Psychological Distress Scale, World Health Organization Disability Assessment Schedule, WHODAS 2.0>16 Hopkins Symptoms Checklist-25). Psychological Outcomes Profiles, PSY-CHLOPS were included as secondary outcomes. A modified version of the Client Service Receipt Inventory Acceptability and feasibility of the intervention were assessed through semi-structured interviews.	Results: There were no barriers experienced in recruiting study participants and in randomising them into the respective study arms. Retention was high (75%). Qualitative analyses of the interviews with the participants showed that Syrian refugees had a positive view on the content, implementation and format of gPM+. No adverse events were reported during the implementation. Generally, the conten…	No reference to peer involvement in the intervention design or any elements of the research. Peers were involved in the facilitation of the intervention.
Alvarez-Jimenez, 2020 [49]	To assess the feasibility, acceptability, and safety of Moderated Online Social Therapy plus (MOST+) service.	Australia	Pre-post trial	Participants: aged 16 to 25 years	Online platform	Group	Intervention: one week initial interaction with the capacity to extend weekly to a maximum of 9 weeks Study: No information supplied	Peer-to-peer support; Counselling; Self-help information/books/websites	Trained young people with the experience of having lived with mental illness	No information on training. Weekly supervision from the research team was given.	Provision of general guidance and peer-to-peer support. guided the problem-solving discussions, posted links to relevant therapeutic tips and resources, seeded discussion threads, encouraged participants to define the problem, identify the pros and cons, and summarize possible solutions.	Psychological distress Psychological well-being Perceived Stress Depression Loneliness Basic psychological needs of competence, relatedness, and autonomy Social support Strengths Mindfulness skills	aK10: Kessler Psychological Distress Scale 10. bWEMWS: 3 items from the Warwick-Edinburgh Mental Well-being Scale. cPSS: Perceived Stress Scale. dPHQ-9: Patient Health Questionnaire-9. eUCLA: UCLA Loneliness Scale (Version 3). fBPNS: Basic Psychological Need Satisfaction Scale. gFS: Friendship Scale. hSUS: Strengths Use Scale. iFMI: Freiburg Mindfulness Inventory-Short Form	The participants that had full access to the programme (including the peer social web) reported a more positive overall experience and had a higher retention rather than the group with only partial access (no peer access) there was no other significant differences between the two groups with improvements in both groups in psychological distress, perceived stress, psychological well-being depressi…	The paper states that a large team worked in collaboration with end users to iteratively develop the intervention. No information provided if peers were involved in the conduct or interpretation of the study.
Atif, 2016 [65]	To explore the acceptability of peer volunteers to deliver a psychosocial intervention for perinatal depression.	Pakistan	Qualitative evaluation	Participants: - women between 18-45, either in third trimester or have child less than 3 months old, will be in area for longer than a year and Patient Health Questionnaire score of >9 and who didn't have a severe mental health illness or medical condition. -Family members nominated by participant mothers - staff members including a medical officer, lady health supervisors and local health worker…	Pakistan rural sub-district of Rawalpindi. All participants were given the choice to be interviewed either at their homes or local Primary Health Care Centre.	Group; Individual. it is a peer version of a CBT based programme adopted by WHO "as a low intensity perinatal depression intervention.	Intervention: no information supplied Study: data collected with a six month period in 2014.	Peer-to-peer support; Counselling; Structured psychological therapy (e.g., CBT); Self-help information/books/websites	Lay women, with 10 years of education, who shared similar socio-demographic characteristics and life experiences with the target population.	A 4-day classroom and 2-day field training. The training focused on counselling skills, perinatal depression, fortnightly group and field supervision.	No specific information on components of a peer model	Facilitators and barriers to the acceptability of peer volunteers and the programme	Data were collected through in-depth interviews and focus groups and analysed using the Framework Analysis approach.	All stakeholders maintained that peer volunteers were acceptable as delivery agents of a psychosocial intervention for perinatal depression. Personal attributes such as being local, approachable, empathic, trustworthy, enjoying a good reputation and having similar experiences of motherhood contributed to their acceptability. Their level of motivation motivation was also a factor in their acceptab…	No reference to peer involvement in the intervention design or any elements of the research. Peers were involved in the facilitation of the intervention.
Biggs, 2015 [66]	To explore the callers’ experiences of the Perinatal Depression Helpline.	Australia	Cross sectional survey	Women and men experiencing perinatal mental illness	National helpline - Australia	Individual	Data was collected about the program over 5 months (All new callers to PANDA, from 1st May to 30th September 2013 were invited to participate)	professional counselling Peer-to-peer support	Volunteers who have experienced, or have supported someone who has experienced perinatal mental illness	Eight weeks (24 hrs) of training covering perinatal mental health, loss and grief, parenthood, values and self-care, attachment theory, the Helpline systems, counselling skills, risk assessment and Applied Suicide Intervention Skills training. A volunteer coordinator is present to support volunteers	The peers offered information, support and referral services.	Callers were asked a set of questions regarding their views and experiences of their contact with PANDA, and what features they considered important for PANDA to offer as an organisation .	Closed and open-ended questions, statements with Likert-type scale response options	The callers reported positive experiences and feeling better emotionally, the mentioned that the helpline gave them information that they trusted and emotional, practical and parenting support. Talking to someone with lived experience was the main difference between this helpline and others they had accessed and helped them fell understood and supported.	No reference to peer involvement in the intervention design or any elements of the research. Peer workers help staff the Helpline, alongside professionally trained counsellors.
Bologna, 2011 [67]	To compare mental health clients' experiences of a peer-run hospital diversion program (PRHDP) with their previous experiences in a non-peer-run acute inpatient psychiatric program	USA	Uncontrolled, single group, retrospective design	Mental health consumers 18 or older who had completed the peer-run hospital diversion program (PRHDP) and had at least one stay in the acute non-peer-run acute inpatient program (NPRIP) in the past 2 years. All participants had suffered from some form of acute psychological distress.	A small, home-like, four-bedroom residential setting in a suburban community of upstate New York	Individual	Not provided	Peer-to-peer support; Crisis support; Counselling	Combination of professional and paraprofessional consumers who provide case management and crisis intervention services.	No information provided	Peer workers collaborate with participants in developing recovery plans, provide mutual support and empathetic listening, crisis and distress tolerance interventions and collaborate with mental health agencies.	1. Satisfaction and level of involvement: level of involvement in daily interactive activities over the course of 1 week 2. Perceived experiences with PRHDP vs acute NPRIP: including specific program components, staff interactions, and environmental factors 3. The role of peer support in recovery: Evaluation of components specific to the PRHDP, including staff behaviour, services offered, and per…	A 70 item survey including: demographic and socioeconomic status involvement in activities over the course of 1 week level of satisfaction, using a three-point ordinal scale for these activities. frequency of interactions with friends, partners, and collaterals on a 5-point Likert-type scale experience with specific program components like being greeted warmly, explanation of services and treatme…	When comparing the two services, the participants stated that the PRHDP offered more beneficial services. They reported PRHDP staff as more available, respectful, and supportive. and that PRHDP was more conducive to recovery, providing private space and allowing for personalized schedules. The majority of respondents believed that peers can provide companionship, feedback on mental health, and mo…	The survey measure used to evaluate the program was developed in collaboration with a focus group that consisted of consumers/guests, mental health professionals, and an administrator from the New York State Office of Mental Health. No information was supplied on peer involvement in the development of the programme or analysis of the evaluation
Bonkiewicz, 2018 [68]	To assess the effectiveness of the Respond, Empower, Advocate, and Listen (REAL) program	USA	Pre-post trial	Individuals who had experienced a police-abated mental health crisis	Lincoln, Nebraska, USA. The intervention took place both in the field, where officers made initial contact with individuals in crisis, and at the Mental Health Crisis Centre, where individuals were referred for further assistance and support.	Individual	Unsure	Peer-to-peer support; Crisis support; Other: Advocacy	Peer specialists are a trained mental health advocate who is also a person with mental illness.	No information provided	Peer specialists: listen to individuals’ experiences, concerns, and challenges, develop mental health plans, advocate for them in accessing resources and services, create a supportive environment, provide updates to referring officers about progress and to develop ongoing support plans	The study analysed whether being referred to the REAL program was correlated with the following outcomes: 1. Odds of being arrested 12, 24, and 36 months later 2. Number of Mental Health Crisis and Follow-Up Services (MHCFS) generated by a person experiencing mental illness 12, 24, and 36 months after a police-abated mental health crisis 3. Odds of a person experiencing mental illness being taken…	the total number of arrests, mental health calls for service incidents (MHCFS), and emergency protective custody (EPC) incidents recorded for each participant at 12, 24, and 36 months following the police-abated mental health crisis incident.	The study found that being referred to the peer-led program (REAL program) did not significantly correlate with any increase or decrease in the odds of being arrested 12, 24, and 36 months after a mental health crisis. Factors such as prior arrests and bipolar disorder were correlated with an increase in the odds of being arrested, while age was correlated with a decrease in being arrested. Being…	No reference to peer involvement in the intervention design or any elements of the research. Peers were involved in the facilitation of the intervention.
Brasier, 2022 [32]	To explore the benefits and limitations of peer workers supporting people experiencing mental distress attending the Emergency Department.	Australia	Qualitative evaluation	Consumer, support person or emergency department staff aged 18 years or over.	Local metropolitan public hospital Emergency Department with an existing PSW programme.	Group	Intervention - unstated Study - roughly 2 years,	Peer-to-peer support; Crisis support	Consumer mental health peer workers, aged 18 years or older working in an ED	No information provided on specific training. Just a statement that training and supervision is important to the long term success of a PSW workforce	Peers contribute with listening, de-escalation, relationship building skills and using empathy.	Benefits and limitation of utilising Peer Workers to support people experiencing distress who are attending an Emergency Department.	1. PSW-led ED site visit data analysis - Site visit attended by three members of the research team and led by a PSW who had worked in the ED. The focus of the visit was to see the ED in action and understand more about the environment in order to have a more in-depth appreciation of the challenges and possibilities for PSWs. 2. Focus groups with consumers, support persons and ED staff data analys…	Peer workers contribute important skills, their involvement can lead to significant improvements in hope, personal recovery, empowerment, quality of life, reduced hospital admissions and increased satisfaction with support and that they could benefit the emergency department staff and the organisation by promoting personal recovery and challenging prejudice. Some of the barriers and concerns were…	The whole study is coproduced, setting up a research/team and expert panel with half having lived experience.
Burns-Lynch, 2001 [69]	To evaluate the adoption of a peer-based hospital diversion program.	USA	Qualitative evaluation	Participants experiencing serious mental health distress but do not necessarily require psychiatric hospitalization.	No information supplied apart from that it was situated in Philadelphia	Individual	Intervention was open from 8pm-8am Study: One year	Peer-to-peer support; Crisis support;	No information provided	No information provided	No specific information on the components of the peer model, just the services provided by all staff (peer and mental health specialists) including peer-to-peer support, shared lived experiences, clinical monitoring, crisis support, decision-making, resource facilitation.	1) Consumer satisfaction, 2) service utilization, and 3) provider satisfaction.	1) 6-item consumer survey on satisfaction with the services received, guests perceived needs being met, and their likelihood of returning to CONNECTIONS in the future. 2) The number and types of services delivered by CONNECTIONS staff to guests were collected. 3) Provider survey that included items on the need for CONNECTIONS in the crisis response system, their satisfaction with the program envi…	Participants were satisfied with the service and would return in the future, the most important service received were overnight shelter, support or counselling, meal/beverages, and referral. A substantial number of service contacts made. However, the number of individuals served did not meet the initial expectations, with the program closing at the end of its funding cycle due to low utilization.…	Peer providers were considered as an essential element of the programme however the article does not directly state that peers were involved in the design, conduct or interpretation of the study.
Chalker 2024 [33]	To identify barriers, facilitators, and perceptions of peer specialists delivering a suicide prevention service and to develop and refine an intervention curriculum for veterans with serious mental illness.	USA	Qualitative exploratory study	Intervention design with veteran peer specialists for a program for veterans with severe mental illness at risk of suicidal crisis,	Veterans Health Administration (VHA)	Individual	Intervention design took at least 18 months	Peer-to-peer support; Crisis support	Veteran peer specialists with lived experience of suicide	Training delivered to veteran peer specialists in 2 x 4 hour training days, no further information on content. Bi-weekly group supervision including other veteran peer specialists, research staff and clinical psychologist.	The veteran peer specialists are already engaged in recovery planning with veterans. This intervention was designed to include safety planning/suicide prevention care within their skill set. This included producing with the participants a set of 4 reminders for living (i.e., the veteran's main reason for living, what the veteran is most hopeful about, the veteran's recovery goal, and who the vete…	No outcomes measured	No outcomes measured - intervention design	The peer specialists involved in the design mentioned that following the review of the intervention they felt more comfortable, confident and competent in undertaking suicide prevention care.	Peer specialists were involved in design and facilitation of the programme. There was a debate about positionality of peer specialists, whether they should be considered part of the research team or participants of the research. A Peer Specialist Advisory Board decided that peer specialists already within the service were participants as part of the study design and documentation of their roles w…
Cubellis, 2018 [70]	To explore vulnerability that is embedded in experience-informed care.	USA	Case study	Peer workers	A peer led psychiatric crisis respite centre in eastern USA	peer respite service	participants were allowed to stay for 7 days	Peer to peer crisis support.	Peer specialists were individuals with lived experience of the psychiatric system	Intentional Peer Support (IPS) training was used.	Peers shared life experiences.	The effect of peer work on peer workers.	Fieldwork observations	The peers all acknowledged that the work that they are doing is necessary, unique, important, and were committed to helping other by using their experience. However, the professionalisation of peer work, the commodification of the work and the subsequent need to work within a broken system can lead to devaluing of the service provided by the peers. It can lead to peers leaving the work that they …	This is a field work study, where the author worked in a peer staffed crisis respite centre, there is nothing to say that they are a person with lived experience.
Dos Santos, 2015 [71]	To investigate the experiences of some voice-hearers who attend the Hearing Voices Network New South Wales peer support groups.	Australia	Qualitative exploratory study	Participants: aged 18 years and over, had attended the Hearing Voices Network New South Wales (HVNNSW) group for at least three months, were currently hearing voices and were proficient in English and who did not have acute psychosis, acute risk of harm, and being under a compulsory treatment order.	Not specified.	Group	Intervention: no information on duration Study participants had been attending the group from seven months to two years.	Peer-to-peer support; Self-help information/books/websites; Other: Trained facilitator guiding the group.	No information on peers except that groups had a trained facilitator no information on whether the facilitator has lived experience.	Completed a Facilitator Training Workshop, no information supplied on training content or length.	Peer facilitators influence the running of the groups, assist in setting the tone, reinforce the guidelines of confidentiality and equality amongst members, utilising resources such as recovery stories and information booklets.	Managing distress, first experiences of voice hearing, first experiences of group, social connections, the value of sharing, learning from others, reciprocity and mutual support, sense of self, change in their relationship with their voices, understanding and meaning, impact on daily lives.	All outcomes explored via Interpretive Phenomenological Analysis following a semi-structured individual interview with each informant.	The participants reported improvements in sense of self and the way they interacted with the voices changed rather that any reduction in frequency of the voices. Learning to live a meaningful life with the voices was one of the things learnt in the group discussions. They also described the increased willingness to talk to others about their voice experiences Social connections, value of sharing …	No reference to peer involvement in the intervention design or any elements of the research
Drouin, 2023 [72]	To provide findings for health systems to address multimorbidity of Intimate Partner Violence, suicidality, and depression using a peer support program.	USA	Pre-post trial	Patients discharged from the ED or inpatient facility or patients obtaining services through organizations serving victims of DV. This paper focuses only on those individuals who screened positive for Intimate Partner Violence (IPV).	Emergency departments (EDs) and inpatient psychiatric facility and local DV organizations and emergency shelters	Individual	one year	Peer-to-peer support; Crisis support	Clients who reported a suicide attempt, suicidal ideation, and/or IPV-related events	The peers were hired, trained, and supervised by a nurse, and together they worked as part of a clinical team. No further information provided.	Peers provide an acute crisis response by providing caring contact, rapid follow-up, care transition protocols for patient safety, and connection to community recovery agencies, a text message and phone just-in-time support, a referral source for treatment and other services, support to navigate aspects of recovery.	Program aims; Suicidality; Depression; Partner violence	Enrolments, care transition, safety plans Columbia Suicide Severity Rating Scale (C-SSRS), 9-item Patient Health Questionnaire (PHQ-9), 3-item partner violence screen [20]	Overall it was felt that the program aims of engaging, referring and caring were met with 100% of the participants having a safety plan in their records, referrals to mental health care and other community support agencies. Depression, partner violence, and suicidality were significantly reduced over the course of their six-month participation in the program.	No reference to peer involvement in the intervention design or any elements of the research. Peers were involved in the facilitation of the intervention.
Eikmeier, 2019 [73]	To report on the experiences and development of the Recovery Café -a peer run service -during the first two years or service.	Germany	Mixed methods evaluation	Not clearly specified beyond them being people in mental health crisis	Downtown area of Bremerhaven , Germany	Group; Individual	12 months	Peer-to-peer support	No information provided	The peer specialists were regularly coached by an 'Experienced Involvement' (EX-IN) trainer. No further information provided.	No specific information on components of a peer model	Service use	Service use	Café has an important role in the reduction of loneliness, boredom and emotional crisis, participants regularly visit the Café and attendance has lead to social activities outside of the Café.	No reference to peer involvement in the intervention design or any elements of the research. Peers were involved in the facilitation of the intervention.
Flegg, 2015 [34]	To evaluate peer-to-peer best practices in mental health service provision	UK	Case study	People who had engaged with community-led peer-to-peer services both as receivers and providers of support.	3 Case study programs: "Mothers Uncovered- a creative support network for mothers that runs arts groups, performances and events led by mothers who have participated in the programme. Grassroots Suicide Prevention - a charity that supports communities to prevent suicide through training, education, strategy and consultancy. Synergy Creative Community -a not-for-profit community organisation led a…	Group	N/A	Peer-to-peer support	Members of 3 separate community-led peer-to-peer mental health services. No further information supplied	No information provided	No specific information on the components of the peer model	What is the evidence of need for peer to peer services? Are they a valid approach to public health? What opportunities exist for peer-to-peer services to work collectively? Are peer-to-peer services known to improve individual health outcomes?	Information was gathered through a survey of 10 questions, guided focus groups with preset questions and a public consultation day.	Survey Participants 84% reduced anxiety and depression, 90% health and wellbeing had improved and 40% saved their lives. Results from the focus group supported these findings The authors concluded that Peer to Peer services could potentially provide long term benefits by reducing stigma, that the people engaging in these services felt they were more beneficial than other services, they enabled su…	Project partners involved in project design. People with experience with peer-to-peer supports assisted with the evaluation.
Fletcher, 2020 [35]	To examine the experiences of peer staff and non-peer program directors working at the first peer respite in California.	USA	Qualitative evaluation	Not clearly specified beyond them being people with mental health issues.	a short-term residential program for those experiencing mental distress, including self-referred guests who were clients within the Santa Cruz County Health system	Individual	Up to two weeks, although some guests were allowed to stay for almost a month.	Peer-to-peer support	No clear description given beyond them being people with a lived experience of mental health issues.	Peer staff received Intentional Peer Support training and practiced co-supervision.	Two peer roles. The peer house manager facilitated discussions on management of day-to-day tasks, job safety, guest safety, and appropriate roles for peers. Peer staff provided support, planned outings, coordinated preparation of meals, and linked guests to services	What information and guidance can be used by future peer respites: how did changes in leadership change the concept of recovery used by the peer workers: what capacity do peer respites have to transform the public mental health system	Used semi structured interviews of staff members analysed using grounded theory to gather information on institutional factors that affected the programme and its leadership.	The participants felt that they had achieved all but one of the goals of providing services for adult consumers, reducing emergency hospitalizations for acute psychiatric crises and costs for services, fostering recovery for individuals with serious mental illness, and increasing meaningful choices for recovery for consumers. They didn't feel that they accomplished the final goal of establishing …	Independent oversight of the programme was provided by a peer advisory board. Research participants who were involved in the creation of the programme and were involved in the data analysis to improve internal validity.
Griffiths, 2019 [74]	To explore women's experiences of using the Listener Scheme to help them manage their self-harm in one women's prison.	UK	Case study	Women in prison, with sentences ranging from a few months to 32 years	Within a women's prison with a therapeutic community in UK	Group	Not specified	Peer-to-peer support; Counselling	No description given other than women prisoners involved in a therapeutic community in a prison.	Peers ('Listeners') underwent Samaritan training to provide a confidential listening service.	No specific information on the components of the peer model	Investigated why women self harmed in prison and what influenced a women's preferences for support, their experience of the Listener scheme	questionnaires, semi-structured interviews, focus groups and observations on prison wings and the therapeutic community.	The participants showed a preference for professional support over peer support overall. They used already established relationships with staff , felt that they were past the point that peer support was useful especially as peers are only able to listen. Staff and peer felt that both professional and peer support worked hand in hand especially when staff had limited availability. Participants als…	No reference to peer involvement in the intervention design or any elements of the research. Peers were involved in the facilitation of the intervention.
Heyland, 2021 [75]	To describe implementation of the use of Peer Support Specialists in their emergency department.	USA	Qualitative evaluation	People presenting to an emergency department with a mental health issue / crisis.	Emergency department of a Chicago hospital.	Individual	initial contact in Ed with follow-up calls 7, 30 and 60 days after.	Peer-to-peer support; Crisis support	People with their own lived experience of mental ill-health	No information provided	A Peer Support Specialist is assigned to the ED staff during a given shift, their role is to provide support, comfort, encouragement to the patient, and education, inform them of alternative services available, conduct follow-up phone calls 7, 30, and 60 days after their initial visit.	The program was designed to reduce ED visits for individuals experiencing a mental health crisis, to tell individual about alternative service that are available	Information was collected in follow up phone calls. Participants were asked about their interaction with the peer, whether they would be using the alternative services and if they had returned to the ED and if so why.	Authors noted that there was a low response rate only 17 out of 65 participants responded. Those that did said the peer worker was empathetic, informative, they enjoyed talking to the peer which gave them a feeling of hope. They found having the peer worker in the ED was beneficial. Two-thirds (64%) of the participants said that they would not use the alternative service, however only 18% of them…	No reference to peer involvement in the intervention design or any elements of the research. Peers were involved in the facilitation of the intervention.
Johnson, 2018 [76]	To assess whether an intervention to promote self-management in people leaving the care of mental health crisis teams reduced their subsequent rates of re-admission to acute care.	UK	Randomised controlled trial	Participants: people who were on one of the crisis resolution teams case load for a least a week, were willing to give written consent to participate and to enter the trial within a month of discharge from crisis team.	Not specified in what settings the program took place, other than that peer workers provided 10, 1 hour sessions to each individual to support them in completing a personal recovery workbook.	Individual	Self-managed intervention aimed to be completed in 4 months.	Peer-to-peer support	Peer support workers with personal experience of using mental health services	Training in becoming familiar with program workbook, listening skills, cultural awareness, self-disclosure, confidentiality. Fortnightly group supervision by NHS clinicians. Support from the research team was available.	Peer workers assist participants with recovery workbook including setting recovery goals, identifying early warning signs, planning; to establish community functioning and networks; to avoid relapse; strategies to maintain wellbeing.	readmission of participants to an acute service within 1 year after study entry and days on the caseload of an acute service and time to first relapse (indicated by admission to an acute service).	Questionnaire on the Process of Recovery Management and Recovery Scale Client Satisfaction Questionnaire Brief Psychiatric Rating Scale Loneliness Scale Lubben Social Network Scale	The only statistically significant results was lower rates of readmission to acute care within 1 year in the intervention group and longer time to readmission, however there was other changes experienced by the intervention participants including slight increase of satisfaction with mental health services, increase of self-management skills, decreased symptom severity, and the differences in soci…	Although development of the intervention was described in another article, it appears that it was developed using peer and service user involvement
Klim, 2021 [36]	To gain an understanding of how peer specialists telling recovery stories related to suicide may inform training programmes and address concerns about the safety and effectiveness of these services.	USA	Qualitative evaluation	Individuals at heightened risk for suicide; individuals hospitalised for recent suicidal ideation or behaviours.	A peer specialist-delivered suicide prevention intervention at the Michigan Medicine inpatient psychiatric unit.	Individual	Not described	Peer-to-peer support; Crisis support	People who had a lived experience of suicidal ideation and had at least one year of peer specialist experience. All were certified by the Michigan, USA	The study training program which included practice on disclosing their story in a safe manner. No information supplied on other content or duration of training. No information on supervision	Peers provide emotional support, focused on self-determination, wellness, and addressing hopelessness; serve in case management roles to support engagement; navigate services or community resources; and lead skill-development groups.	how peer specialists share their stories around suicide, what was involved in these disclosures, and how both peer and participants reacted.	An inductive thematic analysis of first sessions of a peer delivered suicide retention intervention.	The authors found that there was fairly limited discussions related to suicide. Introductory acknowledgments of their lived experience related to suicide was shared by the Peers, other more detailed discussion were about the challenges other than suicide, and on linking these challenges to recovery. Discussions were limited by Peer specialists putting the focus of conversation on the participant.…	Research team included a range of people including people with lived experience.
Kumar, 2019 [77]	To assess the value of peer support services for veterans with PTSD.	USA	Qualitative evaluation	Veterans with posttraumatic stress disorder (PTSD) who were attending the peer support groups within the Veterans Affairs System in the area	Satellite clinics of the Veterans Affairs Palo Alto Health Care System (VAPAHCS) in the Central Valley of Northern California. These satellite clinics served as the physical settings where the peer support groups were held.	Group	Intervention : Not specified Study: Recruitment and interview held between January and March 2016	Peer-to-peer support	Certified peer specialists who were veterans diagnosed with posttraumatic stress disorder.	No Information provided	Peer specialists: share lived experiences, provide emotional and informational support, facilitate peer groups, peer-led discussions, peer-led recovery planning.	1. Perceived role of the peer support program. 2. Supportive experiences of the program, including structural support and emergent support. 3. Global gains from participation, such as recovery orientation, coping tools, and connectivity. 4. Limitations to engagement with the program and further mental health care.	Narrative analysis of 29 veteran participant interviews.	The PSP was seen as providing assets for day-to-day functioning and practical takeaways to improve living situations. Participants reported positive experiences within the PSP, including flexibility in group sessions and the shared experiences among group members, contributing to a sense of equality and respect, comfort, trust, camaraderie, and improved communication among participants, leading t…	No reference to peer involvement in the intervention design or any elements of the research. Peers were involved in the facilitation of the intervention.
Lawn, 2008 [37]	To present the formal evaluation of the South Australian Mental Health Unit's Peer Service.	Australia	Pre-post trial	Users of adult mental health services who were either discharged from hospitals or at risk of hospitalization due to mental health conditions.	Southern Mental Health (SMH) service in Adelaide, Australia.	Individual	Intervention: 8-12 hours over 1-2 week period Study: no information apart from the information was about the first 3 months of operation.	Peer-to-peer support; Crisis support	Individuals with lived experience of mental health conditions, who had previously provided support. They also had experienced hospital admissions, possessed an understanding of the mental health system, and were managing their own condition effectively.	A certificate course in Community services; a 6-week peer worker course, initial orientation and ongoing training provided to mental health service staff; weekly group meetings and individual as needed sessions with project manager.	Peer workers use empathetic listening, share lived experiences, assist in recovery planning, link to community supports and services. Peers participated in mentoring support for each other and volunteers interested in becoming peer workers.	1. Bed days saved 2. Reduction in readmission rates 3. Community emergency and ED contacts 4. Consumer feedback 5. Feedback from stakeholders 6. Level of acceptance by mental health staff and GPs, and 7. Service improvement and sustainability.	1. Calculating the total number of bed days saved as a result of the support provided by the peer workers. 2. Comparing the readmission rates of consumers post-peer support intervention to their own historical readmission rates following earlier admissions. 3. Tracking the number of emergency department presentations and community crisis contacts made by individuals who had recently left hospital…	A total of 300 bed days were saved by the Peer Service during the evaluation period. The estimated cost savings amounted to $93,150 AUD after deducting project setup, delivery, and administration costs. Only a small proportion (17%) experienced readmissions to the hospital during or after the support period. Community emergency and ED contacts were substantially reduced compared to consumers' ear…	People with lived experience were involved in the development of the programme and the conduct and interpretation of the research. Peer workers facilitated the intervention. For the program design consumers of Southern Mental Health (SMH) in Adelaide, Australia, mental health service managers, non-government representatives, and general practice staff gathered using the Appreciative Inquiry metho…
Le Novere, 2023 (same study as Johnson) [31]	To assess the cost effectiveness of the CORE program.	UK	Randomised control trial	Participants: people who were on one of the crisis resolution teams case load for a least a week, were willing to give written consent to participate and to enter the trial within a month of discharge from crisis team.	Not specified in what settings the program took place, other than that peer workers provided 10, 1 hour sessions to each individual and then also gave the participant a personal recovery workbook.	Individual	Self-managed intervention aimed to be completed in 4 months. Data for cost-effectiveness component of study was collected at baseline, 4 months, and 18 months (self reported health data); and baseline and 12 for service utilization and cost data.	Peer-to-peer support; Self-help information/books/websites	No information provided	No information provided	No specific information on the components of the peer model	This part of the study reviewed only the cost-effectiveness of the program.	"The EQ-5D-3L () and patient medical records	Outcomes shown and discussed for 4 groups - control and intervention and complete or missing data at one or more time points. No significant difference between these groups at baseline. The authors concluded that the intervention was cost effective and was maintained over time.	Peer workers commented on the model description. There is no information on whether people with lived experience were involved in the design of the intervention or involved in the conduct and interpretation of the research.
Leijdesdorff, 2022 [78]	To describes the @ease working method and present a comprehensive profile of its visitors during the organization's first 2.5 years.	Netherlands	Mixed methods evaluation	People aged 12-25	@ease centres in Maastricht and one in Amsterdam	Group; Individual	Data consist of a detailed description of the working method of @ease, combined with characteristics of all young people accessing the services between its inception (January 2018) and July 2020	Peer-to-peer support; Crisis support	Young-adult peers, including experts by experience, served as counsellors	2-day training including active listen skills, how to use their own experiences, @ease's working method, motivational conversation and solution-focused techniques, dealing with crisis situations. Supervision by healthcare professionals Experienced peer-workers were involved in training the new young-adult peers..	No information on components of peer model, all young people are welcomed by a young adult peer that has been trained to conduct @ease conversations.	Current working method; Demographic characteristics; Psychosocial distress; Quality of life; Suicidal ideation; Social functioning	Two peers commented on the described working method compiled from the foundation's 'primary process' description. An anonymous, 5-min questionnaire which consisted of two part, the first a part of the questionnaire was completed by the visitor. It included questions assessing demographic characteristics, access to @ease and two validated measures the Clinical Outcomes and Routine Evaluation (CORE…	The visitors reported impairments in social functioning. problems related to anxiety and depression, were hindered doing usual activities and experienced at least moderate levels of pain/discomfort. nearly a third (29%) expressed suicidal thoughts and 12% had made specific plans to end their lives. Following their visit, 13.9% made an appointment with their GP, 16.7% planned to visit a psychologi…	Two peers commented on the described working method compiled from the foundation's 'primary process' description, however no reference to peer involvement in the intervention design or any elements of the research. Peers were involved in the facilitation of the intervention.
Lucksted, 2013 [79]	To assess benefits and maintenance and accrual of these benefits to family-to-family participants 6 months post completion of the program.	USA	Randomised controlled trial	Family member, partner, or close friend of an adult with a serious and persistent mental illness,	The programme is conducted by the national NAMI organization and offered free in a wide variety of communities.	Group	Intervention 12 week program Study: Participants recruited between March 15, 2006 and September 23, 2009.	Peer-to-peer support	Family members of someone with a mental illness.	A 3-day training course (led by National Alliance for Mental Health state level trainers) that outlined how to deliver the curriculum as prescribed.	Peer workers facilitated training for people with a family member dealing with mental illness. they provide a safe space where participants can learn to cope with their situation.	Participant distress; Family functioning; Problem focused-coping; Emotion-focused coping; Subjective illness burden; FTF attendance	The Brief Symptom Inventory The Centre for Epidemiological Studies Depression Scale The Family Assessment Device (FAD) general functioning and problem-solving subscales The Family Problem-Solving Communication Scale (FPSC)." The Family Empowerment Scale The COPE. The Family Experience Interview Survey "FTF attendance. The number of FTF classes attended was collected during the first follow-up int…	Most important finding was the sustained reduction in distress and increased family problem solving skills. The benefits include the participants in the programme learn new skills and then go on to support others or become class facilitators making the FTF program self sustaining. The sustained benefits could also assist the family members living with mental illness by translating into improved f…	The intervention was developed and facilitated by peers; no information available on their inclusion in the conduct of the research.
Milton, 2017 [38]	To report the development and feasibility of a peer supported, self-management intervention for people leaving Crisis Resolution Teams (CRT) services.	UK	A multi-stage iterative mixed-methods evaluation	Mental health service users following discharge from crisis resolution teams (CRTs)	This relates to program development and feasibility. Participants are CRT service users in NHS trusts in England, representing a range of inner city, suburban and rural areas.	Individual	10 session programme; programme to begin immediately following CRT discharge and to be completed within 3 months; 1:1 support	Peer-to-peer support; Other: self-management resource including recovery plan/psycho-education/relapse prevention/medication education or management/goals and wellness planning	Peer worker with lived experience of mental illness	A 4-day course (adapted from the Nottingham Institute of Mental Health accredited peer work course) included meaning of peer support, recovery and self management; listening, valuing diversity, story sharing, working with distress and addressing safety concerns relevant NHS training; induction to the service. Group supervision by NHS Trust personnel.	Peer workers engage with a participant in ten one to one sessions where they facilitate the completion of a recovery plan including assisting people to identify strategies to monitor warning signs and develop coping strategies and identify sources of help.	acceptability and feasibility of the programme	interviews, focus groups and consultations	Participant were positive regarding facilitation of the intervention by PSWs; they felt the structured self-management booklet was underutilised but was a helpful framework for the sessions. Participants raised concerns that clinical staff supervision of the peer workers risked eroding their unique, non-clinical role: access to additional support from an experienced peer support worker were advoc…	People with lived experience were involved in the development of the programme and the conduct and interpretation of the research. Peer workers facilitated the intervention.
Nasution, 2019 [80]	To determine the effects of cognitive behavioural therapy and peer leadership on suicidal ideation among adolescents in senior high school	Australia	Pre-post trial	Senior high school students from Year 11 experiencing suicidal ideation	High schools	Group	Not specified for intervention or study	Peer-to-peer support; Structured psychological therapy (e.g., CBT)	No information provided	No information provided	No information on components of a peer model	Decrease in suicidal ideation and to assess how CBT and Peer leadership might influence suicidal ideation.	Data was collected using the Beck Scale for Suicide Ideation.	Although suicide ideation reduced in both groups, (Group 1 received peer support and CBT in additional to mental health nurses, Group 2 were supported by mental health nurses only.), however in the first group following the CBT and peer leadership intervention suicidal ideation decreased from high to none. No information was reported on the students’ experiences of Peer leadership.	No reference to peer involvement in the intervention design or any elements of the research. Peers were involved in the facilitation of the intervention.
Oostermeijer, 2024 [81]	To report the impacts of a residential peer-support service for people at risk of suicide	Australia	Pre-post trial.	Participants: Aged 18-64 years, with no history of aggression, violence, or sexual assault; not actively using substances or a history of serious substance use who were referred by a health professional to the programme.	Residential short-term respite/support 3 night stay max.	Group/Individual	Up to 3 nights, 4 days. Provided free of charge. It was conducted over a period of 6 months, until it was halted by Covid, December 2020-May 2021	Other: As above it was a mixture of peer support, support workers and all with clinical oversight, whatever that means.	No Information provided	Peer workers were trained in open dialogue, befriending and trauma informed support. A registered psychologist provided clinical oversight.	No specific information on components of a peer model. Article mentions guests were supported to make well-being, safety, and self-care plans. If they wanted to explore more formal or clinical mental health treatments, staff including Peers and mental health support workers would assist in completing assessments or contact relevant service	Impacts of the service on guest wellbeing and their views of the positive and negatives aspects of the service.	Suicide Ideation Attributes Scale (SIDAS) Distress, using the CORE-OM, which has 4 subscales: Wellbeing, functioning, problems and risk. And qualitative interviews analysed using Framework analysis	All distress scales showed a significant decrease, both immediately after the intervention and at 3 months. All participants believed that the intervention made a positive impact on their wellbeing, a relaxing/comforting environment, that they were calmer, had a better sense of direction and felt hopeful about the future, peer workers were considered helpful and a major contributor to the feeling…	People with lived experience were involved in the development of the programme, there is no information on whether they were involved in the conduct and interpretation of the research. Peer workers were involved in facilitating the programme.
Ostrow, 2015 [82]	To outline the implementation and research issues that peer respites face.	USA	Case study	N/A	Community setting	N/A	N/A	Peer respite goals are wide ranging and include primary goals of fostering wellness, increasing meaningful choices for recovery, and creating and maintaining mutual and supportive relationships. Secondary goals include reducing emergency hospitalizations and system costs.	No information provided	Training using Intentional Peer Support.	Detailed information on what a peer respite is, their mission and goals of fostering wellness, increasing meaningful choices for recovery, creating and maintaining mutual and supportive relationships, reducing emergency hospitalizations and system costs.	N/A	N/A	Implementation complexities for peer respites include ethical dilemmas around not admitting unstable housing guest who could benefit from their service but who would be discharged to the streets or the respite acting as a proxy homeless shelter; some respites exclude people in extreme states due to staffing and funding constraints limiting their reach to help people. Fitting within a medical mode…	No reference to peer involvement in the design and other phases of the research process. Peers were involved in the running of peer respite centres but there is no information on whether they are involved in the development of these centres.
Pelot, 2021 [83]	To describe Peer Respite Essential Features survey data.	USA	Cross sectional survey	32 peer respite programs across 14 states in the U.S. completed the survey.	Variety of setting including as part of peer-run organizations or a State, county, or local government led organisations, or a traditional mental health provider or community service agency.	Other: Peer respite services	Results focus on the data collected in 2020 and compare meaningful changes from previous years.	Peer-to-peer support; Crisis support; Other: Overnight respite (generally 5-30 days, 1 program had no stay limit)	People who identify as having lived experience of extreme mental health states.	The organisations reported training including Intentional Peer Support training (38%, n = 12) peer specialist training (50%, m = 16), and Wellness Recovery Action Planning 28%, n = 9).	Peer respites are overnight programs that provide community-based, nonclinical support for people experiencing or at risk of acute psychiatric crisis ran by peer staff. They operate 24 hr per day and may be used as a diversion from emergency services or as a' step-down from those settings. They operate to build a community of people with shared experiences.	funding, program policies, staffing, guest accommodations, and program evaluation. The impact of the COVID-19 pandemic."	The Peer Respite Essential Features (PREF) survey	Increases in the number of peer respite services is reflected in the increased call for alternative services. The flexibility Peer Respites offer could be essential in filling the gaps in the mental health system but there is a need for future research to show their effectiveness in using less coercive support and to support the theory of crisis diversion of peer respites. There is also the need …	There is information to support the involvement of peers in the development and running of the programmes but no information on whether people with lived experience had any input into the conduct and interpretation of the research.
Pfeiffer, 2019 [84]	To assess the acceptability, feasibility, and fidelity of the Peers for Valued Living (PREVAIL) intervention to reduce suicide risk.	USA	Randomised controlled trial	Participants: adults aged 18 years and above who were admitted to the inpatient psychiatry units	The inpatient psychiatry units of two midwestern facilities.	Individual	Peers met with participants in the week following admission, however the intervention ran for a 12-week period following discharge.	Peer-to-peer support; Structured psychological therapy (e.g., CBT)	The peer workers engaged with the support program were state-certified peer support specialists. They needed at least one year of work experience as a professional peer specialist were required to have personal lived experience related to recovering from suicidal thoughts or a suicide attempt.	A 3 day program covering the fundamentals of peer support in the context of suicide, empathy, improving hope, addressing grief and loss, strengthening support networks, managing acute suicide risk, relaxation and mindfulness techniques, maintaining wellness, and motivational interviewing. Weekly group or ad hoc one to one supervision with a study clinician were provided.	Shared lived experience, supportive listening, sharing recovery stories, improving hope, enhancing belongingness, managing acute suicide risk, relaxation and mindfulness techniques, maintaining participant and provider wellness, and motivational interviewing.	1. Acceptability and Feasibility 2. Fidelity of Peer Specialist Delivery 3. Suicide-Related Outcomes and Potential Intervention Mediators: suicidal ideation, suicide attempts, hope, belongingness, and service use. 4. Participant Experiences and Feedback: 5. Adverse Events: suicides, suicide attempts, or suicide-related acute service use.	Percentage of potentially eligible participants who agreed to participate in the trial. Percentage of participants who completed a session with the peer specialist on the inpatient unit. Median number of peer sessions completed. Percentage of participants who completed follow-up survey measures. Yale Adherence and Competence Scale, a Columbia-Suicide Severity Rating Scale (CSSR-S) for measuring s…	A high percentage of eligible participants agreed to participate. Most participants completed at least one session with the peer specialist. The median number of peer sessions completed was 4, with some participants engaging in more sessions. Participant feedback on their experiences with the peer specialist was generally positive, they expressed satisfaction with the amount of advice received an…	There is information to support the involvement of peers in the development and running of the intervention but no information on whether people with lived experience had any input into the conduct and interpretation of the research.
Shattell, 2014 [85]	To describe the lived experience of guests and staff of a community, recovery-oriented, alternative crisis intervention environment.	USA	Qualitative evaluation	Participants: - people experiencing emotional distress / mental health crisis. - peer counsellors - clinical staff	Part of an existing outpatient community mental health centre in Skokie, Illinois, a suburban area of Chicago.	Individual	Drop in style service	Peer-to-peer support; Crisis support	No information supplied other than peers have mental health experience.	Peers were trained; no further information provided.	Peer counsellors provide hands-on support including talking about what guests hope to gain from being there, counselling about coping strategies, managing symptoms, case management, developing a plan to help guests move forward.	describe the lived experience of guests, and staff in an alternative service, to investigate how the service provides care to individuals experiencing distress	Non directive interview were used to illicit information on people experience of The Living Room service.	The final thematic structure of the experience of The Living Room (TLR) included the following predominant themes: *A Safe Harbor; *At Home with Uncomfortable Feelings; *It's a Helping, No Judging Zone. Participants both guests and staff felt that the service was a quiet safe environment in which they felt welcomed and felt that they could be themselves, they could take their time, the lack of cl…	No reference to peer involvement in the intervention design or any elements of the research. Peers were involved in the facilitation of the intervention.
Sheehan, 2022 [39]	To evaluate a peer-led strategic disclosure intervention for suicide attempt survivors	USA	Randomised controlled trial	Participants: Aged 18 years and above, who had at least one-lifetime suicide attempt which was not within the past three months	No information supplied	Group	6 hours over 3 weeks	Peer-to-peer support	The facilitators had lived experience of suicide and suicide ideation.	Peer completed the To Share or Not to Share? (2Share) course about strategic disclosure; a two-day seminar on the Honest, Open Proud (HOP) programme; a one-day facilitator training with a certified HOP trainer; conducting two practice sessions prior to the trial.	Peers co facilitated the 2Share six-hour strategic disclosure curriculum, the. This was based on the HOP programme. The intervention included 1) pros and cons of disclosure 2) ways to disclose and 3) telling your story.	Self stigma, psychological well being. comfort with suicide disclosure	Randomized controlled trial using the following factors and scales: - Self-stigma of suicide attempt / SSSAS scale - Internalized stigma of suicide / ISSA scale - Self-esteem / Rosenberg Self-Esteem scale - Depression / Centre for Epidemiologic Studies Depression Scale (CESD-10) - Suicide stigma stress / Suicide Stigma Stress Scale (4S) - Quality of life / World Health Organization's quality of l…	There was a positive impact on self stigma, self esteem and depressive symptoms, the majority of the participants attended all session with one participant leaving the intervention due to distress caused by the curriculum. The participants (5/16 at T1 and 6/14 at 1 month follow up) that subsequently had a disclosure experience reported positive experiences. Whilst participants said the being with…	People with lived experience were involved in all aspects of the development of the intervention, and the conduct and interpretation of the research.
Smullen Thieling, 2021 [86]	To describe a peer-led program, the role of nurses in the program and implications to address the need for expanded services post COVID.	USA	Qualitative evaluation	Participants: aged 18 years and above who voluntarily agree to participate in a peer-led respite program for assistance in managing acute distress	Only information available is that a NEW Jersey peer-led agency implemented two peer respites and due to the success of the programme, the agency was able to expand to three sites.	Other: Peer respite	Intervention: depends on guest up to 10 days Study: data collection from October 2019 to February 2020.	Peer-to-peer support; Crisis support; Self-help information/books/websites	No information supplied apart from the Wellness Associates use their own personal life experiences and majority of staff have lived experience of accessing behavioural health services.	Staff are trained to provide strengths based wellness support, no further information provided.	Peers support guests in exploring strengths in the 14 wellness domains, serve as role models in maintaining balance through wellness and self-care strategies, offer emotional, social, and/or practical help, focus on individual strengths, capabilities, and valued life roles and help link to relevant social networks.	The quality of the services they received. their satisfaction overall with the services they received, the amount of help they received, the kind of service they wanted, and if the service met all their needs, if the service helped them to more effectively deal with their problems, if they felt like their opinions were valued by staff.	Annual satisfaction surveys asked program guests the following questions: Quantitative Likert questions 1. How would you rate the quality of service you have received during your stay? 2. Did you get the kind of service you wanted? 3. To what extent has our program met your needs? 4. If a friend were in need of similar help, would you recommend our program to him or her? 5. How satisfied are you …	Participants highlighted the value of the space, the comfortable, safe environment in which to plan and set goals. Common problems for the participants were interactions with other guests and visitors that disturbed the atmosphere of the respite, some of the staff's attitudes and the length of the intervention. Whilst there was comments on staff attitudes the participants were overall positive ab…	There is information to support the involvement of peers in the development and running of the intervention but no information on whether people with lived experience had any input into the conduct and interpretation of the research.
Uren 2022 [87]	To provide an understanding of the impact of peer-led services in mental health through personal narrative	New Zealand	Case Study	a person with experience of a significant mental health crisis and survived a suicide attempt.	A Peer-Led Acute Community Service which appears to be residential but not explicitly stated.	Individual; Other	Intervention No information supplied Study: Not explicitly stated; roughly 17 December 2019 through to late January 2020 according to referenced journal entries.	Peer-to-peer support; Crisis support	Not defined, only noted that relationships were based on connecting with others who have experienced similar struggles.	No information provided	Peer support includes relationship building, experiential sharing, mentoring, advocacy, coaching and connecting to resources and building a sense of community, developing meaningful relationships where a person feels heard and understood.	Effectiveness or impact of the service based on personal experience	The author used journaling to record experiences.	The author states that choice and increased availability of peer services are highly recommended as part of mental health service transformation. Mental health nurses can contribute to this success by advocating, valuing and supporting peer involvement in mental health services.	A person with lived experience was involved in the conduct and interpretation of the research, there is no information of whether peers were involved in the development of the programme or intervention.
Wilson, 2022 [88]	To assess the feasibility, acceptability, and preliminary effects of safety planning by peers in the ED	USA	Randomised control trial	Participants: aged 18-89 years presenting to the Emergency Department	Emergency department	Individual	Single visit	Peer-to-peer support; Crisis support; Other: Safety planning	Individual who have experienced suicidal ideation or survived a suicide attempt and who was state certified as a peer worker.	Provided 12 hours of training, no further information on content. Peers had biweekly feedback on the completeness and adherence to the intervention protocol and a weekly debrief from a clinical counsellor.	Only information on the peer model was that peers were trained to discuss only safety planning with participants.	ED visits in subsequent 3 months		The quality and completeness of the plans differed significantly with the peer assisted plans being more complete and of higher quality than the provider assisted plans. Participants equally liked making plans with the peers and providers. There was a significantly reduction of ED visits for those who made a plan with a peer.	No reference to peer involvement in the intervention design or any elements of the research. Peers were involved in the facilitation of the intervention.
Woodward 2023 [40]	To collaboratively develop and execute a study to adapt Safety Planning Intervention for peer-to-peer delivery in rural communities and identified implementation barriers and facilitators prior to spread.	USA	Qualitative exploratory study	Working group consisting of veterans with prior experience of suicidal ideation, carers, veterans who worked in the community with no experience of suicidal ideation , mental health and medical professional with expertise in suicidal ideation and peer support interventions.	Rural communities in Arkansas	Individual	12 months	Other: Safety planning	Rural Arkansas veterans with prior experience with suicidal thoughts or attempts, support persons of those veterans, Arkansas veterans who worked in community organizations but did not necessarily experience suicide thoughts or attempts themselves.	No information provided apart from the comment that peers need intensive training and continued supervision and debriefing.	This article concentrated on the adaption of a Safety planning intervention from being delivered by health care providers in a clinical setting to peer delivered in community settings.	development of an intervention including list of facilitator and barriers to implementation.	No significant changes needed to the intervention, however there was a recommendation for robust training for the peers with suggestions on the content of the training. The participants outlined 27 facilitators and 47 barriers to implementing peer interventions in the community. Facilitors included the acceptability of peers, the timely nature of their assistance, organisations already establishe…	No significant changes were needed to the intervention, however there was a recommendation for robust training for the peers with suggestions on the content of the training. The participants outlined 27 facilitators and 47 barriers to implementing peer interventions in the community. Facilitators included the acceptability of peers, the timely nature of their assistance, organisations already est…	There is information to support that people with lived experience were involved in the development of the intervention, and in the conduct and interpretation of the research.
Wusinich, 2020 [89]	To describe the impact of Parachute program on both enrolees and network members.	USA	Qualitative evaluation	Participants: aged 16 years and above who had been given a diagnosis of a serious mental illness, and had at least one person from their natural support system who agreed to participate in network meetings.	A large, not-for-profit home- and community-based healthcare organization in New York City with three Parachute mobile teams in the Bronx, Manhattan, and Queens.	Group	Recruitment and data collection took place between July and November 2017, and analysis was conducted in 2018.	Other: peer specialists were integrated into the Open Dialogue model.	No information apart from being listed as peer specialists.	Parachute team members received training in two models: Open Dialogue and Intentional Peer Support (IPS).	No information on the peer aspect of the intervention was specified, peer specialists were a part of a mobile team which used open dialogue to discuss the participant and their network's current situation, challenges, and concerns	1. Were there any aspects of Parachute that you found to be especially challenging/beneficial? 2. Have your relationships with your network members changed during your time enrolled in Parachute, and if yes, how so?	Qualitative study Interviews	Whist most of the participants were satisfied with the service and the member of the team, there was separate information provided about the peer workers.	Peers were involved in the development of the intervention, there is no information that they were involved in the conduct and interpretation of the research.
